# Supplementary material for: U-Net Based Segmentation and Characterization of Gliomas
Source: Cancers (Basel). 2022 Sep 14;14(18):4457. doi: 10.3390/cancers14184457 (PMC9496685; doi:10.3390/cancers14184457)
Supplement: Supplementary file 1 [file cancers-14-04457-s001.zip]

Archive with 1 entries (1 files):
- cancers-1854708-supplementary.pdf
